# Supplementary material for: The Combined Effect of Acute Interval and Cognitive Training on Visual-Spatial Abilities in Women: Preliminary Insights for Health Promotion
Source: Int J Environ Res Public Health. 2025 Oct 5;22(10):1524. doi: 10.3390/ijerph22101524 (PMC12563624; doi:10.3390/ijerph22101524)
Supplement: Supplementary file 1 [file ijerph-22-01524-s001.zip]

Archive with 2 entries (2 files):
- S1_Cognitive training.pdf
- S2_Physiological data during trainings.pdf
